# Supplementary material for: Chromatin-mediated feed-forward auxin biosynthesis in floral meristem determinacy
Source: Nat Commun. 2018 Dec 11;9:5290. doi: 10.1038/s41467-018-07763-0 (PMC6289996; doi:10.1038/s41467-018-07763-0)
Supplement: Supplementary file 3 — Supplementary Data 1 [file 41467_2018_7763_MOESM3_ESM.xlsx]

## Sheet: Sheet1
Supplementary Table 1. Summary of 53 genes downstream of AG and CRC.
AGI code	full name	short name	crc knu vs knu	ag-12 vs WT	ag-11 ap2-35 vs ag-11	ag-11 ap2-43 vs ag-11	AG ChIP	AP2 ChIP
at1g75410	BLH3	BLH3	2.19574	1.37332	-0.673757	-0.658301	No	No
at3g02500	at3g02500	At3g02500	1.77406	0.922392	-1.03222	-0.939841	No	Yes
at3g51330	at3g51330	At3g51330	1.63451	2.89862	-0.908106	-0.813482	No	No
at4g33050	EMBRYO SAC DEVELOPMENT ARREST 39	At4g33050	1.4365	2.04527	-1.22994	-1.14034	No	Yes
at3g01290	HYPERSENSITIVE INDUCED REACTION 2	At3g01290	1.43176	4.39091	-0.993508	-0.799243	No	Yes
at1g74650	MYB DOMAIN PROTEIN 31	MYB31	1.26542	1.09265	-1.04246	-0.877724	No	Yes
at4g16780	ARABIDOPSIS THALIANA HOMEOBOX PROTEIN 2	ATHB2	1.25711	0.899186	-0.921295	-0.74805	Yes	Yes
at5g17860	CALCIUM EXCHANGER 7, CAX7, CCX1	At5g17860	1.23749	0.73547	-1.2471	-0.913299	No	Yes
at3g13790	ARABIDOPSIS THALIANA CELL WALL INVERTASE 1, ATBFRUCT1, ATCWI1, ATCWINV1, CWI1	AtcwINV1	1.2255	3.29566	-1.02485	-0.886969	No	Yes
at5g44680	at5g44680	At5g44680	1.20845	0.966449	-0.889473	-0.782558	No	Yes
at1g10340	at1g10340	At1g10340	1.14469	4.02975	-1.08193	-1.02493	No	No
at5g15310	MYB16	MYB16	1.09262	0.792671	-1.16527	-1.14827	No	No
at2g28400	at2g28400	At2g28400	1.08093	1.68498	-0.947794	-0.747328	No	No
at2g32880	at2g32880	At2g32880	1.06614	1.70044	-1.68392	-1.5567	No	No
at1g10210	ATMPK1, MITOGEN-ACTIVATED PROTEIN KINASE 1, MPK1	At1g10210	1.06036	0.6239	-0.781937	-0.806862	Yes	Yes
at4g36540	BR ENHANCED EXPRESSION 2	BEE2	0.981988	0.979761	-0.997212	-1.10828	No	Yes
at5g52190	at5g52190	At5g52190	0.942576	0.696132	-0.861502	-0.964548	No	Yes
at2g40610	EXP8	EXP8	0.908094	1.57028	-1.70929	-1.60266	No	Yes
at1g63710	SHINE target	CYP86A7	0.902716	1.14013	-0.935295	-1.11761	No	Yes
at4g15260	UDP-Glycosyltransferase superfamily protein	At4g15260	0.898805	1.12453	-1.00596	-1.0366	No	Yes
at1g26665	Mediator complex, subunit Med10;	At1g26665	0.848624	0.818301	-0.734754	-0.634026	No	No
at1g58430	SHINE target	RXF26	0.831882	0.586844	-2.07305	-2.26576	No	No
at4g02420	L-TYPE LECTIN RECEPTOR KINASE IV.4, LECRK-IV.4	At4g02420	0.823987	0.618673	-0.880128	-0.764647	No	Yes
at2g18660	ATPNP-A, PLANT NATRIURETIC PEPTIDE A, PNP-A	At2g18660	0.818439	4.61353	-0.930787	-0.870991	No	No
at2g46680	ATHB7	ATHB7	0.799637	1.48046	-0.690602	-0.739732	No	Yes
at5g18600	Thioredoxin superfamily protein; FUNCTIONS IN: electron carrier activity, arsenate reductase (glutaredoxin) activity, protein disulfide oxidoreductase activity; INVOLVED IN: cell redox homeostasis;	At5g18600	0.79758	0.948429	-1.51208	-1.38077	No	No
at5g28400	at5g28400	At5g28400	0.750307	0.61936	-0.693885	-0.590339	No	No
at1g54820	Protein kinase superfamily protein	At1g54820	0.74173	1.3333	-0.827978	-0.972599	No	Yes
at3g28180	CELLULOSE-SYNTHASE LIKE C4	CSLC4	0.703218	0.986534	-0.990369	-0.915092	No	Yes
at4g28240	Wound-responsive family protein	At4g28240	0.699818	0.71424	-0.850492	-0.858988	Yes	Yes
at3g04210	Disease resistance protein (TIR-NBS class)	At3g04210	0.674433	0.8962	-1.2802	-1.3513	No	Yes
at5g02620	ANK1, ANKYRIN-LIKE1, ATANK1	At5g02620	0.627009	0.792709	-0.605724	-0.605344	No	Yes
at1g69490	ANAC029, ARABIDOPSIS NAC DOMAIN CONTAINING PROTEIN 29, ATNAP, NAC-LIKE, ACTIVATED BY AP3/PI, NAP	NAP	0.618823	2.0459	-1.04441	-0.882862	No	Yes
at1g56220	Dormancy/auxin associated family protein;	At1g56220	0.594622	0.678724	-0.801451	-0.770354	No	Yes
at3g19800	DOMAIN OF UNKNOWN FUNCTION 177 B, DUF177B	At3g19800	0.592502	0.652446	-0.755363	-0.832671	No	Yes
at1g74890	ARR15	ARR15	-1.65137	-1.90117	0.822588	0.745292	No	No
at3g14370	WAG2	WAG2	-1.38286	-1.57058	1.47503	1.13456	No	No
at1g05370	Sec14p-like phosphatidylinositol transfer family protein;	At1g05370	-1.1413	-0.859938	0.768345	0.85958	Yes	Yes
at2g16570	ASE1, ATASE, ATASE1, GLN PHOSPHORIBOSYL PYROPHOSPHATE AMIDOTRANSFERASE 1	At2g16570	-1.12195	-0.680936	0.669014	0.769111	No	Yes
at2g33850	at2g33850	At2g33850	-1.05878	-0.750022	1.57376	1.28522	No	No
at5g55340	MBOAT (membrane bound O-acyl transferase) family protein;	At5g55340	-0.971599	-1.31977	1.12565	1.16411	No	No
at1g74490	Protein kinase superfamily protein;	At1g74490	-0.949432	-1.20476	0.746591	0.615217	No	No
at1g25330	HALF FILLED	HAF	-0.928974	-2.31914	0.940234	0.698215	Yes	No
at2g41940	ZINC FINGER PROTEIN 8	ZFP8	-0.861975	-0.730423	1.99352	2.25729	No	Yes
at1g10980	Lung seven transmembrane receptor family protein	At1g10980	-0.797751	-1.21021	0.600391	0.684379	No	No
at3g50170	Plant protein of unknown function (DUF247); CONTAINS InterPro DOMAIN/s: Protein of unknown function DUF247, plant (InterPro:IPR004158); BEST Arabidopsis thaliana protein match is: Plant protein of unknown function (DUF247) (TAIR:AT3G50120.1)	At3g50170	-0.789357	-0.787006	1.13192	1.12237	No	No
at2g42830	SHP2	SHP2	-0.777289	-1.88244	1.05643	1.20731	Yes	No
at5g67180	TARGET OF EARLY ACTIVATION TAGGED (EAT) 3	TOE3	-0.758558	-0.597724	1.19115	1.3695	Yes	Yes
at3g58070	GLABROUS INFLORESCENCE STEMS	GIS	-0.751113	-0.959683	0.938042	1.0071	Yes	Yes
at2g32510	MAPKKK17	MAPKKK17	-0.685203	-1.79403	0.988566	0.977443	No	Yes
at5g11320	YUCCA4	YUC4	-0.653482	-0.856393	0.596894	0.73574	Yes	Yes
at3g27640	Transducin/WD40 repeat-like superfamily protein;	At3g27640	-0.646676	-0.658762	0.719407	0.61685	No	Yes
at4g26660	NVOLVED IN: biological_process unknown; LOCATED IN: chloroplast; EXPRESSED IN: 13 plant structures; EXPRESSED DURING: 7 growth stages; CONTAINS InterPro DOMAIN/s: Kinesin-related protein (InterPro:IPR010544); BEST Arabidopsis thaliana protein match is: unknown protein (TAIR:AT5G55520.2)	At4g26660	-0.624567	-0.904907	0.640063	0.636275	No	Yes
