# Supplementary material for: Chromatin-mediated feed-forward auxin biosynthesis in floral meristem determinacy
Source: Nat Commun. 2018 Dec 11;9:5290. doi: 10.1038/s41467-018-07763-0 (PMC6289996; doi:10.1038/s41467-018-07763-0)
Supplement: Supplementary file 4 — Supplementary Data 2 [file 41467_2018_7763_MOESM4_ESM.xlsx]

## Sheet: Sheet1
Supplementary Table 2. Go terms analysis for 53 genes downstream of AG and CRC.
GO term	Ontology	Description	Number in input list	Number in BG/Ref	p-value	FDR
GO:0065007	P	biological regulation	19	882	1.5e-16	3.7e-14
GO:0050789	P	regulation of biological process	16	767	9.6e-14	1.2e-11
GO:0031326	P	regulation of cellular biosynthetic process	11	248	4.7e-13	1.3e-11
GO:0045449	P	regulation of transcription	11	231	2.2e-13	1.3e-11
GO:0019219	P	regulation of nucleobase, nucleoside, nucleotide and nucleic acid metabolic process	11	239	3.2e-13	1.3e-11
GO:0009889	P	regulation of biosynthetic process	11	248	4.7e-13	1.3e-11
GO:0050794	P	regulation of cellular process	15	658	1.9e-13	1.3e-11
GO:0051171	P	regulation of nitrogen compound metabolic process	11	244	3.9e-13	1.3e-11
GO:0010556	P	regulation of macromolecule biosynthetic process	11	238	3e-13	1.3e-11
GO:0080090	P	regulation of primary metabolic process	11	256	6.5e-13	1.6e-11
GO:0006350	P	transcription	11	262	8.3e-13	1.9e-11
GO:0031323	P	regulation of cellular metabolic process	11	268	1e-12	2.2e-11
GO:0010468	P	regulation of gene expression	11	275	1.4e-12	2.6e-11
GO:0060255	P	regulation of macromolecule metabolic process	11	284	1.9e-12	3.4e-11
GO:0043170	P	macromolecule metabolic process	16	983	3.9e-12	6.4e-11
GO:0019222	P	regulation of metabolic process	11	309	4.6e-12	7.1e-11
GO:0006139	P	nucleobase, nucleoside, nucleotide and nucleic acid metabolic process	13	562	8.2e-12	1.2e-10
GO:0044260	P	cellular macromolecule metabolic process	15	888	1.2e-11	1.7e-10
GO:0006807	P	nitrogen compound metabolic process	13	702	1.2e-10	1.6e-09
GO:0032502	P	developmental process	12	574	1.8e-10	2.2e-09
GO:0048856	P	anatomical structure development	10	330	2.2e-10	2.6e-09
GO:0044249	P	cellular biosynthetic process	13	760	3.1e-10	3.5e-09
GO:0034645	P	cellular macromolecule biosynthetic process	11	482	4.6e-10	5e-09
GO:0009059	P	macromolecule biosynthetic process	11	485	4.9e-10	5.1e-09
GO:0009058	P	biosynthetic process	13	834	9.5e-10	9.4e-09
GO:0010467	P	gene expression	11	575	2.8e-09	2.6e-08
GO:0010033	P	response to organic substance	8	210	2.9e-09	2.6e-08
GO:0048869	P	cellular developmental process	6	71	3.4e-09	3e-08
GO:0050896	P	response to stimulus	13	985	6.8e-09	5.8e-08
GO:0007275	P	multicellular organismal development	10	507	1.2e-08	9.9e-08
GO:0032501	P	multicellular organismal process	10	527	1.7e-08	1.4e-07
GO:0022621	P	shoot system development	5	45	2.1e-08	1.6e-07
GO:0048367	P	shoot development	5	45	2.1e-08	1.6e-07
GO:0016070	P	RNA metabolic process	7	232	1.4e-07	1e-06
GO:0009653	P	anatomical structure morphogenesis	5	90	5.4e-07	3.8e-06
GO:0042221	P	response to chemical stimulus	8	439	7.2e-07	4.9e-06
GO:0048513	P	organ development	8	639	1.1e-05	7.2e-05
GO:0048731	P	system development	8	640	1.1e-05	7.2e-05
GO:0006950	P	response to stress	6	456	0.00012	0.00073
GO:0009628	P	response to abiotic stimulus	5	318	0.0002	0.0012
GO:0009725	P	response to hormone stimulus	7	755	0.00026	0.0016
GO:0065008	P	regulation of biological quality	6	545	0.0003	0.0017
GO:0051252	P	regulation of RNA metabolic process	7	775	0.0003	0.0017
GO:0006355	P	regulation of transcription, DNA-dependent	7	770	0.00029	0.0017
GO:0032774	P	RNA biosynthetic process	7	812	0.0004	0.0021
GO:0006351	P	transcription, DNA-dependent	7	811	0.00039	0.0021
GO:0009719	P	response to endogenous stimulus	7	820	0.00042	0.0022
GO:0051716	P	cellular response to stimulus	5	625	0.0039	0.02
GO:0009987	P	cellular process	25	9400	0.0051	0.026
GO:0016043	P	cellular component organization	5	944	0.02	0.1
GO:0044238	P	primary metabolic process	19	7264	0.022	0.11
GO:0007165	P	signal transduction	5	989	0.024	0.12
GO:0008152	P	metabolic process	21	8536	0.029	0.14
GO:0044237	P	cellular metabolic process	18	6970	0.03	0.14
