# Supplementary material for: Chromatin-mediated feed-forward auxin biosynthesis in floral meristem determinacy
Source: Nat Commun. 2018 Dec 11;9:5290. doi: 10.1038/s41467-018-07763-0 (PMC6289996; doi:10.1038/s41467-018-07763-0)
Supplement: Supplementary file 5 — Supplementary Data 3 [file 41467_2018_7763_MOESM5_ESM.xlsx]

## Sheet: Sheet1
Supplementary Table 3. Primers used in this study.
Primer name	Sequence
RT-PCR
YUC4-FW	ACTTCCCCAAATACCCATCC
YUC4-RV	TATTAAACCGGGCAGCGTAG
CRC-FW	TCCCTTTGTCGTCAAACCTC
CRC-RV	CCCTCATGAAGCGGTTGTAT
AG-FW	AGGCAATTGATGGGTGAGAC
AG-RV	CTGCCTTCCAAGTTCCTGAG
TAA1-FW	CAAGAAGCATGTCCGAGTCA
TAA1-RV	AGCTTCATGTTGGCGAGTCT
WUS-FW	GCAAGCTCAGGTACTGAATGTGGTG
WUS-RV	GACCAAACAGAGGCTTTGCTCTATCG
CLV3-FW	CTCATGCTCACGTTCAAGGA
CLV3-RV	TGCCTTCTCTGCTTCTCCAT
LFY-FW	ATGAAGGACGAGGAGCTTGA
LFY-RV	CAAGAAGCTCCCAACGAAAG
PAL4-FW	ACAGGGTTTGGTGCAACTTC
PAL4-RV	TATTCCGGCATTCAAGAACC
COMT1-FW	TAGCCAGTGCTTCCGTTCTT
COMT1-RV	CGGTAGGAGACATGGGAGAA
EIF4-FW	ACCAGGCGTAAGGTTGATTG
EIF4-RV	GGTCCATGTCTCCGTGAGTT
ChIP-qPCR
YUC4-I-FW	GAGGTTGAGGGCAAATTCAA
YUC4-I-RV	TCATCTTGCTCTGGCCTCTT
YUC4-II-FW	TCATAGGGGAAGTGGAGGTC
YUC4-II-RV	TGCCACTCCTTCGTTAAATG
YUC4-III-FW	CGAGCATTTACACCACCTCA
YUC4-III-RV	TCTCGGGAAAAACCAAGAAA
TA3-FW	CTGCGTGGAAGTCTGTCAAA
TA3-RV	CTATGCCACAGGGCAGTTTT
FAIRE-qPCR
YUC4-III-FW	CGAGCATTTACACCACCTCA
YUC4-III-RV	TCTCGGGAAAAACCAAGAAA
Cloning
CRM4 CRISPR-FW	tcgaagtagtgattgacatgattactatatattagttttagagctagaaatagcaagttaaaat
CRM4 CRISPR-FW	ttctagctctaaaacATgtcgactaataaaagcgacaacaaagcaccag
DNA template	GTCGAAGTAGTGATTGAAACAGCATAGCAAGTTAAAATAAGGCTAGTCCGTTATCAACTTGAAAAAGTGGCACCGAGTCGGTGCTTGCACCAGCCGGGAATCGAACCCGGGTCTGTACCGTGGCAGGGTACTATTCTACCACTAGACCACTGGTGCTTTGTTGAAATGCAGGTGATGACTCACCTGCATAAGTTTTAGAGCTATGCTGTTTTGTTTTTTTTTTTGCGGCCGCGATCCCTCAACTTTTGATTCGCTATTTGCAGTGCACCTGTGGCGTTCATCACATCTTTTGTGACACTGTTTGCACTGGTCATTGCTATTACAAAGGACCTTCCTGATGTTGAAGGAGATCGAAAGTAAGTAACTGCACGCATAACCATTTTCTTTCCGCTCTTTGGC…
for CRISPR
pYUC4 del-FW	ccccaacaaactttcggtaa
pYUC4 del-RV	GAGGATAACCGATGGTACGC
gCRC-FW	GGGGTACCCGCTCGTCTCCTCATAACCG
gCRC-RV	CCGGGCCCCTTCTTCTCACCGAATCCCAAG
pYUC4-FW	CACCAAAAAAATCAGTTTTGTGACCC
pYUC4-RV	GTCGACTAATAAAAGCGAAAGAG
pYUC4m1-FW	TGTAGTCTAGAATTTAGTTTGACTAATAG
pYUC4m1-RV	ACTAAATTCTAGACTACAATTAATGACTATTT
pYUC4m2-FW	CTTCTGGATCCCTCTCTCTCCTCCCCCAT
pYUC4m2-RV	AGAGGGATCCAGAAGAAGTATTGTGATG
pYUC4m3-FW	CTTTCGGATCCTCTCACGCCTTCTCTCTC
pYUC4m3-RV	GAGAGGATCCGAAAGGATTTGTGTGTGT
pCRC-FW	GGGGTACCGTCAAATCAGAAAGAGAGCG
pCRC-RV	CCGCTCGAGGGTCTTTAGCGAATGGATTG
YUC4cDNA-FW	ACGCGTCGACATGGGCACTTGTAGAGAATC
YUC4cDNA-RV	CCGGGCCCGGATTTATTGAAATGAAGATGAATAA
pCHR11-FW	CACCTACATGAGATTATTTGTGAG
pCHR11-RV	GGAAGCTACGAAATCTGCTTTCGCC
pCHR17-FW	CACCTGATCTTGCGAAACAGAAGC
pCHR17-FW	CGACGCCTCTACGAATCC
CHR11cDNA-FW	CACCATGGCGAGAAATTCGAATTCCGATGAGG
CHR11cDNA-RV	TCATCTCATCGACAGGTGCTTCCG
YUC4 in situ-FW	CACTTTTGCGAGCTTCCTCT
YUC4 in situ-RV	CCGAAAGTCCTCTTCTCGTG
Yeast Two-Hybrid
CRCcDNA-FW	CACCATGAACCTAGAAGAGAAACCAACC
CRCcDNA-RV	TCACTTCTTCTCACCGAATCCC
AGcDNA-FW	CACCACGGCGTACCAATCGGAGCTAGGAGG
AGcDNA-RV	TTACACTAACTGGAGAGCGGTTTGG
ARF19cDNA	CACCATGAAAGCTCCATCAAATGGATTTCTTCC
-FW
ARF19cDNA	CTATCTGTTGAAAGAAGCTGCAGC
-RV
IAA14cDNA	CACCATGAACCTTAAGGAGACGGAGC
-FW
IAA14cDNA-RV	TCATGATCTGTTCTTGAAC
